# Supplementary material for: Small GTPase FoSec4-Mediated Protein Secretion Is Important for Polarized Growth, Reproduction and Pathogenicity in the Banana Fusarium Wilt Fungus Fusarium odoratissimum
Source: J Fungi (Basel). 2022 Aug 20;8(8):880. doi: 10.3390/jof8080880 (PMC9410047; doi:10.3390/jof8080880)
Supplement: Supplementary file 1 [file jof-08-00880-s001.zip]

Archive with 1 entries (1 files):
- jof-1811120-supplementary.pdf
